# Supplementary material for: Primed Avian Mesenchymal Stem Cell-Derived Small Extracellular Vesicles Restore Granulosa Cell Homeostasis in a CTX-Induced POI-like Dysfunction Model Under Human Menopausal Gonadotropin Stimulation
Source: Int J Mol Sci. 2026 May 29;27(11):4934. doi: 10.3390/ijms27114934 (PMC13257334; doi:10.3390/ijms27114934)
Supplement: Supplementary file 1 [file ijms-27-04934-s001.zip]

Archive with 1 entries (1 files):
- ijms-4296194-Table S1.pdf
